# Supplementary material for: Wolbachia Has Two Different Localization Patterns in Whitefly Bemisia tabaci AsiaII7 Species
Source: PLoS One. 2016 Sep 9;11(9):e0162558. doi: 10.1371/journal.pone.0162558 (PMC5017708; doi:10.1371/journal.pone.0162558)
Supplement: S1 Table — (XLS) [file pone.0162558.s001.xls]

## Sheet: Sheet1
		Location patterns of Wolbachia in the different stages of AsiaII7 B. tabaci
				Scattered Wolbachia	Confined Wolbachia		SE
			Egg	19.73	80.27		1.85	3.16
			Nymph	21.63	78.4		1.62	3.76
			Male	23.63	76.4		2.64	4.84
			Female	24.43	75.6		1.96	4.01
		Egg	Repeat 1	4	18		22		18.1818	81.8182
			Repeat 2	3	13		16		18.75	81.25
			Repeat 3	4	14		18		22.2222	77.7778
		Nymph	Repeat 1	3	12		15		20	80
			Repeat 2	3	11		14		21.4286	78.5714
			Repeat 3	4	13		17		23.5294	76.4706
		male	Repeat 1	4	15		19		21.0526	78.9474
			Repeat 2	4	11		15		26.6667	73.3333
			Repeat 3	3	10		13		23.0769	76.9231
		female	Repeat 1	4	12		16		25	75
			Repeat 2	4	14		18		22.2222	77.7778
			Repeat 3	6	17		23		26.087	73.913
		Egg	18.2	18.8	22.2	19.73		81.8	81.3	77.8	80.27
		Nymph	20	21.4	23.5	21.63		80	78.6	76.5	78.4
		Male	21.1	26.7	23.1	23.63		78.9	73.3	76.9	76.4
		Female	25	22.2	26.1	24.43		75	77.8	73.9	75.6
			Egg	18.2	81.8	18.8	81.2	22.2	77.8		T=-24.30,P=0.0017
			Nymph	20	80	21.4	78.6	23.5	76.5		T=-27.89	P=0.0013
			Male	21.1	78.9	26.7	73.3	23.1	76.9		T=-16.09	P=0.0038
			Female	25	75	22.2	77.8	26.1	73.9		T=-22.02	P=0.0021
